# Supplementary material for: Pharmacodynamic mechanisms behind a refractory state in inflammatory bowel disease
Source: BMC Gastroenterol. 2022 Nov 17;22:464. doi: 10.1186/s12876-022-02559-5 (PMC9670620; doi:10.1186/s12876-022-02559-5)
Supplement: Supplementary file 1 — Additional file 1. [file 12876_2022_2559_MOESM1_ESM.zip]

Archive with 6 entries (6 files):
- CD patients in remission metadata and cytokine-levels.xlsx
- CD patients with severe outcome metadata and cytokine-levels.xlsx
- Normal controls metadata and cytokine levels.xlsx
- Treatment refractory UC and CD patients metadata and cytokine-levels.xlsx
- UC patients in remission metadata and cytokine-levels.xlsx
- UC patients with severe outcome metadata and cytokine-levels.xlsx
