# Supplementary material for: Pharmacodynamic mechanisms behind a refractory state in inflammatory bowel disease
Source: BMC Gastroenterol. 2022 Nov 17;22:464. doi: 10.1186/s12876-022-02559-5 (PMC9670620; doi:10.1186/s12876-022-02559-5)
Supplement: Supplementary file 1 — Additional file 1. [file 12876_2022_2559_MOESM1_ESM.zip › CD patients in remission metadata and cytokine-levels.xlsx]

## Sheet: Tromsø
CD patients in remission: metadata and cytokine-levels
Sex	Age at inclusion	Duration treatment (Weeks)	Duration disease (years)	Stop bio treatment CD	Location disease	TNF final	IL-17 w ACTB	IL-23 wACTB	CDAI	SES-CD score stop	Calprotectin at inclusion	Smoking
F	52	114	2	STOP 1 IFX: 19.06.15	colon	3700	16.705	15.35	79	0	25	Earlier
M	23	70	2	STOP 1 IFX : 10.07.15	colon	300	17.67	15.93	6	0		N
F	50	92	15	STOP 1 IFX: 12.07.16	colon	5400	17.91	15.125	114	0	25	Y
F	45	321	24	STOP 1: VEDO 05.07.16	colon	200	17.925	15.685	_	0	25	N
M	30	59	9	STOP 1 IFX: 03.05.17	ileocolic	4900	14.59	14.41	14	0	35	N
M	22	172	3	STOP 1 IFX: 09.02.18	ileocolic	3200	16.5	15.52	_	0	25
F	38	50	12	STOP 1 IFX : 06.02.18	Term.ileum	3400	12.61	14.29	_	0	20	N
M	30	127	10	STOP 2 IFX: 26.03.18	Term.ileum+ rectosigmoid	2300	15.3	14.815	52	0
M	30	143	9	STOP 1 IFX:30.10.18	Term.ileum	5400	13.95	14.44	_	0	20
M	38	106	10	STOP ADA 07.06.19	Term.ileum	5800	17.73	16.335	_	0	20
F	54	94_	5_	Stop Stelara 200320	ileocoekal	1900	15.88	17.235	0	0	156
F	53	194	8	STOP IFX: 270220	Term. Ileum	6100	13.905	15.32	27	0	46
F	20	124_	3_	STOP IFX : 290120	Term. Ileum+ colon (coekum, desc, rectum)	4500	14.725	16.505	_	0	20
M	25	212	4	STOP 1 ADA : 21.07.17	Term.ileum +colon+perian. Fistel	6100	13.965	14.62	2	0	185	N
F	40	112	3	Stop 1 ADA: 03.07.20	colon	900	18.715	16.59		0	25
8 F/7 M	550	1990	119	IFX 10	4 small bowel	54100	238.08	232.17	294	0	627
n=15	average : 36,7 yrs	average:132,7	average: 7,9yrs	ADA 3	6 ileocolic	average: 3607	average: 15,872	averge: 15,478	average:36,75 (n=8)		average : 48,2 (n= 13)
	Range : 20-54 yrs	range:50 - 321 uker	range: 2-24 yrs	VEDO 1	5 colic	range: 200 - 6100	range :12,61 - 18,715	range_ 14,29 - 17,235	range:0-114
				UST 1
