# Supplementary material for: Pharmacodynamic mechanisms behind a refractory state in inflammatory bowel disease
Source: BMC Gastroenterol. 2022 Nov 17;22:464. doi: 10.1186/s12876-022-02559-5 (PMC9670620; doi:10.1186/s12876-022-02559-5)
Supplement: Supplementary file 1 — Additional file 1. [file 12876_2022_2559_MOESM1_ESM.zip › CD patients with severe outcome metadata and cytokine-levels.xlsx]

## Sheet: Tromsø
CD patients with severe outcome: metadata and cytokine-levels
Sex	Age inclusionr skopi	TNF final	IL-17 m ACTB	IL-23 m ACTB	Location disease	TNF	SES-score at inclusion	CDAI	Calprotecin at inclusion	Smoking
M	22	29300	10.325	13.41	Ileocolic	29300		235	1520
F	34	25900	13.26	12.695	Right colon	25900	9	176	650	y
F	23	57300	17.99	14.25	Terminal ileitis, mouth,duodenum	57300	11	250	720	N
F	28	13300	13.35	14.145	Term.ileum + rectosigmoiditis	13300			25	Earlier
M	54	44000	13.22	12.375	term. Ileum, sigmoiditis	44000			830	Earlier
M	44	63400	14.18	10.94	term. ileum	63400			645+100	N
M	28	12900	12.92	13.65	Right colon	12900			310
M	35	5700	14.395	15.67	Pancolitis	5700		295	1585	Y
F	46	4000	15.9	16.11	ileum ,coekum	4000			190	N
F	58	23900	14.75	13.355	term.ileum	23900			170	N
5F/5M	372	279700	140.29	136.6	3 small bowel(incl. 1 L1 +L4)	279700	20	956	6475	Y/earlier/N:2/2/4
n=10	average 37,2 yrs	average: 27970	average: 14,03	average:13,66	4 small bowel + colon	average: 27970	average :10 , n=2	average: 239	647,5 (25 - 1585)
	range: 22-58 yrs	range : 4000 - 63400	range: 10,325-17,99	range: 10,94-16,11	3 colon	range: 400-63400
