# Supplementary material for: Pharmacodynamic mechanisms behind a refractory state in inflammatory bowel disease
Source: BMC Gastroenterol. 2022 Nov 17;22:464. doi: 10.1186/s12876-022-02559-5 (PMC9670620; doi:10.1186/s12876-022-02559-5)
Supplement: Supplementary file 1 — Additional file 1. [file 12876_2022_2559_MOESM1_ESM.zip › Normal controls metadata and cytokine levels.xlsx]

## Sheet: Frisk kontr
Normal controls: metadata and cytokine-levels
Sex	Age at inclusion	Location biopsy	TNF	∆ ct IL-17 w/ACTB	∆ ct IL-23 w/ACTB	Calprotecin skopi	Smoking
F	53	sigmo + rectum	300		15.085	25	N
M	54	sigmo	4800	18.83	15.2		Earlier
M	67	Rectum	300		14.225		Earlier
M	74	Rectum	1100	17.51	14.27		Earlier
M	40	ileum + rectum	4500	18.29	14.055	25	Y
F	53	Sigmo	3900	17.425	14.49		Y
M	44	Sigmo	7900	15.57	13.715		N
M	50	Sigmo (+ colonavsnitt + HP)	11400	18.68	14.94		Earlier
M	83	Sigmo (+ colonavsnitt)	10000	16.39	13.815
F	73	Sigmo	11400	18.345	14.525		N
M	19	Sigmo	7500	18.865	14.545		Earlier
F	45	Sigmo	5200		13.915		Earlier
F	38	Coekum + transversum	1000	17.43	15.14
F	49	Sigmo	2800		15.015		Y
F	55	Sigmo	4000	15.91	15.715		Earlier
M	47	COLON	1800	19.675	14.585	25	N
7 F/ 9 M	844		77900	212.92	233.235
n = 16	average: 52,8 yrs		average: 4869	average:17,74	average:14,58
	range: 19 - 83 yrs		range: 300 - 11400	range: 15,91 - 19,675	range: 13,715 - 15,715
				n=12
