# Supplementary material for: Pharmacodynamic mechanisms behind a refractory state in inflammatory bowel disease
Source: BMC Gastroenterol. 2022 Nov 17;22:464. doi: 10.1186/s12876-022-02559-5 (PMC9670620; doi:10.1186/s12876-022-02559-5)
Supplement: Supplementary file 1 — Additional file 1. [file 12876_2022_2559_MOESM1_ESM.zip › Treatment refractory UC and CD patients metadata and cytokine-levels.xlsx]

## Sheet: UC
Treatment refractory UC patients: metadata and cytokine-levels
Sex	Age	Duration treatment (weeks)	Debut	Age debut	Duration disease (yrs)	Location	TNF final	∆ ct IL-17 with ACTB	∆ ct IL-23 with ACTB	UCDAI	MAYO	Refractory UC	Primary, secondary	Concentration measured and within levels Y/N	Fecal microbiology	Refractory UC	Outcome 2	Biologics 2	Calprotectin at colonoscopy	Smoking
M	31	49	2011	26	5	Left sided	37900	10.65	9.625	8	3	ADA	Sec	y	Missing	ADA	Remission	VDZ	540	Unknown
M	23	46	2015-05-06	21	1	Pancolitis	11400	15.595	14.435	No data	2	IFX	Sec	y	Missing	IFX	Response	IFX*	165	no
F	43	120	1999	24	19	Pancolitis	1700	11.595	12.465	8	3	IFX	Sec	y	neg	IFX	Response	IFX*	50	Unknown
M	71	17	2000	52	19	Left sided	18300	11.32	11.31	12	3	IFX	Prim	y	neg.	IFX	Non-response /colectomy	ADA/Colectomy*	880	Earlier
M	36	151	2013	30	6	Proctitis	9200	12.905	15.355	3	2_	IFX	Sec	y	Missing	IFX	Response	IFX*	150
M	18	52	2018	17	1	Pancolitis	25300	11.235	11.195	5	3	IFX	Prim	y	neg.	IFX	Non-response (UST 271120)	VDZ (081019)	2030	no
M	49	48	2004	34	15	Pancolitis	18500	11.175	12.255	11	2	Golimumab	Prim	y	Missing	Golimumab	Response	VDZ (091019)	1280
F	25	18	2016	21	3	Pancolitis	9700	12.38	12.795	10	3	ADA	Prim	y	neg.	ADA	Non-response	VDZ 031019)	3000
M	51	250	2010	42	9	Left sided	61100	10.62	10.05	11	3	IFX	sec	y	Missing	IFX	Response	VDZ (271119)	216
M	54	26	2010	45	9	Pancolitis	11200	11.46	11.22	12	3	ADA	Prim	y	neg	ADA	Response	UST (280220)	773
F	19	49	2014-04-07	24	6	Pancolitis	12500	10.82	12.83	12	3	ADA	Prim	y	neg	ADA	Non-response	VDZ (060120)	325	yes
M	24	57	2016	21	4	Right sided	20900	10.65	12.34	No data	3	ADA	Prim	Missing	Missing	ADA	Non-response	UST (050320)	2194	no
M	40	208	2011	34	6	Pancolitis	22500	11.93	12.925	7	2	ADA	Sec	y	neg.	ADA	Non-response	ADA*	1840	yes
F	60	32	2006	50	11	Rectosigmoiditis	26300	12.035	10.545	5	2	IFX	Sec	y	Missing	IFX	Remission	IFX*	1175	Earlier
M	32	32	2007	22	10	Pancolitis	6500	11.73	11.35	9	2	Golilumab	Prim	Missing	Missing	Golilumab	Non-response	VDZ (	560	no
F	55	132	2014	42	3	Left sided	22500	10.755	11.255	11	2	IFX	Prim	y	Missing	IFX	Non-repsonse	IFX*	140	Earlier
M	29	17	2016	28	1	Rectosigmoiditis	19400	9.54	11.11	12	3	IFX	Prim	y	Missing	IFX	Non-response	VDZ (201117)	560	Earlier
M	24	75	2013	19	5	Pancolitis	23400	11.595	12.116	11	3	ADA	Prim	y	neg.	ADA	Non-response	VDZ	3000	no
F	45	208	2004	33	12	Left sided	5300	12.5	14.675	12	3	ADA	sec	y	neg.	ADA	Remission	ADA*	1174	no
M	57	270	1982	22	35	Left sided	6500	10.11	11.24	10	3	ADA	sec	y	neg.	ADA	Response	ADA*	980	Earlier
F	60	62	2015	58	2	Left sided	6400	12.74	12.705	10	3	Golilumab	Prim	y	neg.	Golilumab	Non-response	VDZ	598	no
7F/14 M	846	1919		665	182	10 Pancolitis	376500	243.34	253.796	179	56	9 IFX	12Prim/9Sec		11/21(neg)	9 IFX		Change biologiscs : 12	21630	Y//Earlier/n: 2/5/7
n=21	average:40,3 yrs	average: 91,4 uker		average:31,7 yrs	average: 8,7 yrs	1 Right sided	average= 17923	average: 11,59	average:12,09	average : 9,4 (n=19)	average : 2,67	9 ADA				9 ADA		Vedo : 10	Average : 1030	n= 14
	range :18 -71yrs	Range: 17 -270 uker		range: 19-58 yrs	range: 1-35 yrs	10 Left sided,including 1proctitis	range : 1700-61100	range:9,54-15,595	range:9,625-15,355	range : 3- 12	range 2-3	3 GOL				3 GOL		UST: 2	range : 50 - 3000
						E1/E2/E3 = 1/9/11	LowTNF: 5/22			n=19								Conventional with steroids/5asa: 8
																		Operation : 1

## Sheet: CD
Treatment refractory CD patients: metadata and cytokine-levels
Sex	Duration treatment (weeks)	Debut CD	Age	Age debut	Duration CD (years)	Location	TNF final	∆ ct IL -17 withACTB	∆ ct IL-23 with ACTB	CDAI at colonoscopy	total SES-DC	Refractory CD	Primary, secondary	Concentration measured (and within ref. levels) y/n	Fecal microbiology	Refractory CD	biologics 2	Outcome2	Calprotectin at inclusion	Smoking
M	101	2010	44	39	5	Colon left sided	12600	13.16	13.84	313	6	IFX	Sec	y	neg.	IFX	VDZ	Response	1120	earlier
M	118	2013	33	30	3	Ileocoekal	46400	15.39	15.27	233	14	IFX (tidl Simpni u effekt bectrew v debut)	Prim	y	not measured	IFX (tidl Simpni u effekt bectrew v debut)	ADA	Response	310	yes
F	36	2007	41	32	9	Ileocoekal	15300	15.3	16.08	238	11	VEDO- hver 4 uke i 8 mnd	Prim	Not measured	not measured	VEDO- hver 4 uke i 8 mnd		operation	495	yes
F	128	2013	55	52	3	Ileocolic	14100	11.92	12.69	210	22	IFX, tidl ADA- IFX ok	Prim	y	not measured	IFX, tidl ADA- IFX ok	Cont. IFX + Metex	Response	60	earlier
M	21	2004	30	16	13	Ileocolic	29900	12.5	12.48	329	12	Golimumab	Prim	Not measured	not measured	Golimumab	ADA	non-respons -colectomy	1045	no
M	414	2006/08	56	44	12	Colon	7600	11.63	9.905	180	3	ADA	Prim	y	not measured	ADA	IFX	Non-response	370	earlier
M	22	2010-03-05	37	31	6	Ileocolic	34700	10.425	9.37	310	12	IFX	sec	y	neg.	IFX		Operation	1450	earlier
F	57	2001	54	37	17	rectosigmoid/luminal	7800	11.025	12.27	310	18	Golimumab	Prim	y	not measured	Golimumab	VDZ	Response	3000	earlier
M	171	2004 (sept)	49	34	15	Ileocolic	30800	12.93	11.26	182	3	Golimumab	Prim	y	neg.	Golimumab	VDZ	Non-response	305	earlier
F	116	2010	27	18	9	Term ileum and rectum	9200	15.31	16.03	483	4	Golimumab (simponi)	Prim	y	neg.	Golimumab (simponi)	VDZ	Non-response	520
M	634	1980	50	11	40	term.ileum	35800	10.44	12.95	8 HBI	6	IFX	Prim	y	not measured	IFX	Continue IFX	Non-response	370	earlier
M	34	2014	41	35	6	Colon	16100	12.43	11.86	?	20	Vedo	Prim	y	not measured	Vedo	UST	Response	809
4F/8M	1852		517		138	1 small intestine/ileum	260300	152.46	154.005	2788	131	5 IFX/1ADA/4 GOL/	10 prim/2 sek	Y/N : 10/2	4 neg/8 not measured	5 IFX/1ADA/4 GOL/	Change biologics 8/12	Response 5, non-response 7 (2 directly operated. 1 later.	9854	Y/earlier/n:2/7/1
n = 12	Average: 154,3 weeks		average:43,1 yrs		average:11,5 yrs	7 Ileocolic	average:21692	average: 12,71	average: 12,83	average: 278,8 (n=10)	average: 10,9	1ADA				1 ADA	VDZ : 4		Average : 821,2	n=10
	Range: 21-634 weeks		range:27-56		range: 3-40 yrs	4 Colon	range : 7600 - 46400	range:10,43- 15,39	range: 9,37 - 16,08	range : 180 - 483	range : 3-22	4 GOL				4 GOL	ADA : 2		range: 60 - 3000
										n=10	n=12	2 VEDO				2 VEDO	UST: 1
																	IFX: 1
						L1/L2/L3/L4= 1/4/7/0
