# Supplementary material for: Pharmacodynamic mechanisms behind a refractory state in inflammatory bowel disease
Source: BMC Gastroenterol. 2022 Nov 17;22:464. doi: 10.1186/s12876-022-02559-5 (PMC9670620; doi:10.1186/s12876-022-02559-5)
Supplement: Supplementary file 1 — Additional file 1. [file 12876_2022_2559_MOESM1_ESM.zip › UC patients in remission metadata and cytokine-levels.xlsx]

## Sheet: Tromsø
UC patients in remission: metadata and cytokine-levels
Sex	Age at inclusion	Duration disease (years)	Stop bio treatment UC	Duration treatment (weeks)	TNF	∆ ct IL-17 m ACTB	∆ ct IL-23 m ACTB	Location	UCDAI v/stopp	TNF2	Mayo endoscopic score	Calprotectin at inclusion	Smoking
F	51	11	STOP 1 IFX : 04.05.16	60_	7000	16.11	15.26	rectosigmoiditis	0	7000	0	25	Earlier
F	26	3	STOP 1 IFX : 01.05.17	82_	5500	15.96	13.39	Left sided	0		0	25	N
M	76	4_	STOP 1 IFX : 30.05.17	47_	4600	15.69	14.86	rectosigmoid	0		0	150
M	20	3	STOP 1 IFX : 05.01.18	80_	6500	15.88	14.48	Pancolitis	0		0		Y
M	39	5	STOP 1 IFX : 07.03.18	219_	6500	16.36	13.01	Pancolitis	0		0	20	Earlier
F	53	13	STOP 2 IFX : 08.05.18	59_	4900	16.14	13.98	rectosigmoid	0		0	20	Earlier
M	43	28	STOP 1 ADA : 23.09.18	252	5500	16.01	13.98	Rectosigmoid	1		1	25	N
M	67	5	STOP 1 IFX : 06.02.19	96	1700	17.52	14.22	Pancolitis	0		0	35
M	70	15_	STOP 1 IFX : 18.09.20	266	3200	13.13	9.79	Pancolitis	1		1 -rectosigmoid	20	Earlier
F	45	14	STOP ADA: 28.09.17	134_	4100	15.14	14.28	Rectosigmoid	0		0_	75	Earlier
M	49	3	STOP 1 IFX : 05.06.18	136_	350		15.26	Pancolitis	1		1_	80 v sep	Earlier
M	24	2_	STOP ADA : 18.06.18	73	2300	15.29	14.72	Left sided					N
M	66	8	STOP IFX 07.07.20	432	1000	19.15	14.89	Pancolitis				25
4 F/9 M	629	114	10 IFX/3 ADA	1936	53150	192.38	182.12	Pancolitis 6/left sided 7	0.272727		0.27	500
n=13	average: 48,4 yrs	average:8,8 yrs		average: 148,9 weeks	average: 4088	averge:16,03	average:14,01		n=11		n=11	45,5 (20 - 150)
	range: 20 - 76 yrs	range: 2- 28 yrs		range: 47 - 432 weeks	range: 350 - 7000	range: 13,13-19,15	range: 9,79 - 15,26					n=11
						n=12

## Sheet: Diverse
									Pasienter studie ASIB ”Advanced Study of Inflammatory Bowel disease”
