# Supplementary material for: Pharmacodynamic mechanisms behind a refractory state in inflammatory bowel disease
Source: BMC Gastroenterol. 2022 Nov 17;22:464. doi: 10.1186/s12876-022-02559-5 (PMC9670620; doi:10.1186/s12876-022-02559-5)
Supplement: Supplementary file 1 — Additional file 1. [file 12876_2022_2559_MOESM1_ESM.zip › UC patients with severe outcome metadata and cytokine-levels.xlsx]

## Sheet: Ark1
UC patients	with severe outcome: metadata and cytokine-levels
Sex	TNF	∆ ct IL-17 withACTB	∆ ct IL-23 withACTB	Outcome	Location	DD	UCDAI Inclusion	Mayo Endoscopic score	Smoking	Age (years)
F	26600	10.98	11.47	Severe	Left sided(proctitis)	1	12	3	Earlier	27
F	12600	11.43	12.31	Severe	Pancolitis	2	9		N	25
M	30700	10.36	12.83	Severe	Left sided	1	12	3	Earlier	67
M	14500	9.72	10.21	Severe	Left sided	1	7	2	Earlier	65
M	16000	8.87	9.42	Severe	Pancolitis	2	10	2	N	23
F	22500	10.49	11.67	Severe	Left sided (proctitis)	1	8	2		23
F	16400	10.61	12.11	Severe	Left sided	1	12	3	N	24
M	13700	10.74	11.88	Severe	Left sided	1	12			37
M	15500	10.57	10.71	Severe	Left sided	1	9	3	Earlier	39
F	27500	10.57	10.71	Severe	Left sided	1	11	3	N	24
M	15800	14.1	13.62	severe	Pancolitis	2	6	2	N	22
F	17200	12.6	12.13	Severe	Pancolitis	2	10	2	Earlier	36
F	19300	11.74	11.41	Severe	Pancolitis	2	10	2	N	35
7 F/6M	248300	142.78	150.48		5 pancolitis/8 left sided (2 proctitis)		128	27	Y/earlier/never:0/5/6	447
n=13	average: 19100	average::10,98	average:11,58				average: 9,8	average: 2,5		average: 34,4
	range: 12600-30700	range :8,87-14,1	range: 9,42 - 13,62				range: 6-12	range 2-3)		range: 22-67
								n=11
